# Supplementary material for: JAK3 Y841 Autophosphorylation Is Critical for STAT5B Activation, Kinase Domain Stability and Dimer Formation
Source: Int J Mol Sci. 2023 Jul 25;24(15):11928. doi: 10.3390/ijms241511928 (PMC10418363; doi:10.3390/ijms241511928)
Supplement: Supplementary file 1 [file ijms-24-11928-s001.zip]

Archive with 1 entries (1 files):
- ijms-2455767-supplementary.pdf
